# Supplementary material for: Neutrophil pyroptosis regulates corneal wound healing and post‐injury neovascularisation
Source: Clin Transl Med. 2024 Nov 4;14(11):e1762. doi: 10.1002/ctm2.1762 (PMC11534482; doi:10.1002/ctm2.1762)
Supplement: Supplementary file 1 — Supporting Information [file CTM2-14-e1762-s002.xlsx]

## Sheet: Sheet1
Supplementary Table 1. Primers for quantitative real-time RT-PCR
Gene	Primer Sequence
Ubc	Forward: 5'-CCAGTGTTACCACCAAGAAG-3'
	Reverse: 5'-ACCCAAGAACAAGCACAAGG-3'
iNOS	Forward: 5'-TCTCCCTTTCCTCCCTTCTT-3'
	Reverse: 5'-AAACTCAACCTCCTGACTGAAG-3'
CD16	Forward: 5'-CGGGATGTTTGGTTCTTCAATC-3'
	Reverse: 5'-CATACAGAGAGAGTGAGTGCAAG-3'
CD11c	Forward: 5'-GTGCCCATCAGTTCCTTACA-3'
	Reverse: 5'-GAGAAGAACTGTGGAGCTGAC-3'
TNF-A	Forward: 5'-GAACTGGCAGAAGAGGCACT-3'
	Reverse: 5'-AGGGTCTGGGCCATAGAACT-3'
CD163	Forward: 5'-CAGACTGGTTGGAGGAGAAATC-3'
	Reverse: 5'-TGACTTGTCTCTGGAAGCTG-3'
CD206	Forward: 5'-GGAATCAAGGGCACAGAGTTA-3'
	Reverse: 5'-ATTGTGGAGCAGATGGAA-3'
CCR2	Forward: 5'-AGAGGTCTCGGTTGGGTTGT-3'
	Reverse: 5'-ATCATAACGTTCTGGGCACC-3'
CX3CR1	Forward: 5'- CCTGTTATTTGGGCGACATT-3'
	Reverse: 5'-ACGCCCAGACTAATGGTGAC-3'
Vegfa	Forward: 5'-CTTGTTCAGAGCGGAGAAAGC-3'
	Reverse: 5'-ACATCTGCAAGTACGTTCGTT-3'
Membrane Vegfr1	Forward: 5'-TGGACCCAGATGAAGTTCCC-3'
	Reverse: 5'-GCGATTTGCCTAGTTTCAGTCT-3'
Vegfr2	Forward: 5'-GGACCTGGCAGCACGAA-3´
	Reverse: 5'-CACTTCAAAGGGAGTCGGG-3'
sFlt1	Forward: 5'-AGGTGAGCACTGCGGCA-3'
	Reverse: 5'-ATGAGTCCTTTAATGTTTGAC-3'
CXCL1	Forward: 5'-GCTGGGATTCACCTCAAGAA-3'
	Reverse: 5'-TCTCCGTTACTTGGGGACAC-3'
CXCL2	Forward: 5'-AAGTTTGCCTTGACCCTGAA-3'
	Reverse: 5'-AGGCACATCAGGTACGATCC-3'
CXCL10	Forward: 5'-CCCACGTGTTGAGATCATTG-3'
	Reverse: 5'-CACTGGGTAAAGGGGAGTGA-3'
CXCL11	Forward: 5'-CGGCTGCGACAAAGTTGAAG-3'
	Reverse: 5'-GCATGTTCCAAGACAGCAGA-3'
CXCL5	Forward: 5'-GTTCCATCTCGCCATTCATGC-3'
	Reverse: 5'-TAAGCAAACACAACGCAGCTC-3'
CXCL12	Forward: 5'-GCTCTGCATCAGTGACGGTA-3'
	Reverse: 5'-TCAGATGCTTGACGTTGGCT-3'
CCL2	Forward: 5'-GAAGCCAGCTCTCTCTTCCTC-3'
	Reverse: 5'-TTGCTGGTGAATGAGTAGCAG-3'
CCL3	Forward: 5'-GCTCAACATCATGAAGGTCTCC-3'
	Reverse: 5'-TGCCGGTTTCTCTTAGTCAGG-3'
ARG-1	Forward: 5'-GTGAAGAACCCACGGTCTGT-3'
	Reverse: 5'-CTGGTTGTCAGGGGAGTGTT-3'
Fizz-1	Forward: 5'-TGCTGGGATGACTGCTACTG-3'
	Reverse: 5'-CTGGGTTCTCCACCTCTTCA-3'
Ym1/2	Forward: 5'-GGGCATACCTTTATCCTGAG-3'
	Reverse: 5'-CCACTGAAGTCATCCATGTC-3'
MMP9	Forward: 5'-CGTCGTGATCCCCACTTACT-3'
	Reverse: 5'-AACACACAGGGTTTGCCTTC-3'
MMP12	Forward: 5'-TTTCTTCCATATGGCCAAGC-3'
	Reverse: 5'-GGTCAAAGACAGCTGCATCA-3'
IL10	Forward: 5'-CCAAGCCTTATCGGAAATGA-3'
	Reverse: 5'-TTTTCACAGGGGAGAAATCG-3'
PDGFB	Forward: 5'-AGCAGAGCCTGCTGTAATCG-3'
	Reverse: 5'-GGCTTCTTTCGCACAATCTC-3'
WNT5A	Forward: 5'-CAAATAGGCAGCCGAGAGAC-3'
	Reverse: 5'-CTCTAGCGTCCACGAACTCC-3'
WNT7B	Forward: 5'-TACTACAACCAGGCGGAAGG-3'
	Reverse: 5'-GTGGTCCAGCAAGTTTTGGT-3'
